# Supplementary material for: Improvement of the Force Field for β-d-Glucose with Machine Learning
Source: Molecules. 2021 Nov 5;26(21):6691. doi: 10.3390/molecules26216691 (PMC8588059; doi:10.3390/molecules26216691)
Supplement: Supplementary file 1 [file molecules-26-06691-s001.zip]

Archive with 1 entries (1 files):
- molecules-1430650-supplementary.pdf
